# Supplementary material for: Nanopore RNA Sequencing Revealed Long Non-Coding and LTR Retrotransposon-Related RNAs Expressed at Early Stages of Triticale SEED Development
Source: Plants (Basel). 2020 Dec 17;9(12):1794. doi: 10.3390/plants9121794 (PMC7765848; doi:10.3390/plants9121794)
Supplement: Supplementary file 1 [file plants-09-01794-s001.zip]

Archive with 3 entries (3 files):
- Supplementary file S1.xls
- Supplementary file S2.docx
- Supplementary file S3.docx
