# Supplementary material for: Nanopore RNA Sequencing Revealed Long Non-Coding and LTR Retrotransposon-Related RNAs Expressed at Early Stages of Triticale SEED Development
Source: Plants (Basel). 2020 Dec 17;9(12):1794. doi: 10.3390/plants9121794 (PMC7765848; doi:10.3390/plants9121794)
Supplement: Supplementary file 1 [file plants-09-01794-s001.zip › Supplementary file S1.xls]

## Sheet: 796 lncRNAs
Supplementary file S1. Genomic location and overlapped genes for 796 Triticale lncRNAs
Transcript.id	Chromosome	Start	End	Locus	Gene_overlapped
TaeST2.1007.1	1A	274969383	274970918	TaeST2.1007	NA
TaeST2.10094.1	2B	23589741	23592852	TaeST2.10094	NA
TaeST2.10447.1	2B	77494237	77494831	TaeST2.10447	NA
TaeST2.10639.1	2B	110678252	110678560	TaeST2.10639	NA
TaeST2.10753.1	2B	131824908	131825715	TaeST2.10753	NA
TaeST2.11106.1	2B	190224423	190227650	TaeST2.11106	NA
TaeST2.11495.1	2B	286860691	286862013	TaeST2.11495	NA
TaeST2.11601.1	2B	342240948	342241827	TaeST2.11601	NA
TaeST2.11641.1	2B	359867986	359868726	TaeST2.11641	NA
TaeST2.12031.1	2B	450656326	450656847	TaeST2.12031	NA
TaeST2.12070.2	2B	458071416	458082182	TaeST2.12070	TraesCS2B02G321200.1
TaeST2.12235.1	2B	493208139	493208805	TaeST2.12235	NA
TaeST2.12360.1	2B	519698938	519699712	TaeST2.12360	NA
TaeST2.12412.1	2B	529538040	529539364	TaeST2.12412	NA
TaeST2.12622.1	2B	571070401	571071424	TaeST2.12622	NA
TaeST2.12679.1	2B	582642228	582643184	TaeST2.12679	NA
TaeST2.13123.1	2B	680237441	680238133	TaeST2.13123	NA
TaeST2.14007.1	3A	11235427	11236837	TaeST2.14007	NA
TaeST2.14096.1	3A	19642563	19643138	TaeST2.14096	NA
TaeST2.14170.1	3A	28879121	28879548	TaeST2.14170	NA
TaeST2.14228.1	3A	36792767	36793186	TaeST2.14228	NA
TaeST2.14251.1	3A	39678406	39679108	TaeST2.14251	NA
TaeST2.14335.1	3A	52446596	52447101	TaeST2.14335	NA
TaeST2.1434.1	1A	376995535	376996121	TaeST2.1434	NA
TaeST2.1441.1	1A	379137798	379138357	TaeST2.1441	NA
TaeST2.14810.1	3A	150081350	150083222	TaeST2.14810	NA
TaeST2.14816.1	3A	153651528	153652414	TaeST2.14816	NA
TaeST2.15104.1	3A	265547592	265552753	TaeST2.15104	NA
TaeST2.15140.1	3A	298985890	298986486	TaeST2.15140	NA
TaeST2.15148.1	3A	307080284	307081833	TaeST2.15148	NA
TaeST2.15273.1	3A	378810639	378814890	TaeST2.15273	NA
TaeST2.15600.1	3A	479128628	479135140	TaeST2.15600	TraesCS3A02G257500.1,TraesCS3A02G257500.2
TaeST2.1567.1	1A	404473048	404473957	TaeST2.1567	NA
TaeST2.15694.1	3A	500930553	500934175	TaeST2.15694	NA
TaeST2.15754.1	3A	507815755	507816160	TaeST2.15754	NA
TaeST2.15854.1	3A	522058792	522059093	TaeST2.15854	NA
TaeST2.15857.1	3A	523315721	523318295	TaeST2.15857	NA
TaeST2.15857.4	3A	523315721	523318145	TaeST2.15857	NA
TaeST2.15857.5	3A	523315721	523318145	TaeST2.15857	NA
TaeST2.15858.1	3A	523332256	523332749	TaeST2.15858	NA
TaeST2.1591.1	1A	418917787	418918487	TaeST2.1591	NA
TaeST2.1604.1	1A	423288440	423289493	TaeST2.1604	NA
TaeST2.16158.1	3A	581602285	581610241	TaeST2.16158	TraesCS3A02G335400.1
TaeST2.16213.1	3A	592133625	592134545	TaeST2.16213	NA
TaeST2.1622.1	1A	424080707	424081735	TaeST2.1622	NA
TaeST2.16411.2	3A	623812086	623816994	TaeST2.16411	NA
TaeST2.16722.1	3A	663576001	663576400	TaeST2.16722	TraesCS3A02G422600.1
TaeST2.16953.1	3A	697786545	697787300	TaeST2.16953	NA
TaeST2.17030.1	3A	710843974	710845981	TaeST2.17030	NA
TaeST2.17107.2	3A	721240418	721241388	TaeST2.17107	NA
TaeST2.17107.3	3A	721295284	721296364	TaeST2.17107	NA
TaeST2.17113.1	3A	723180620	723181522	TaeST2.17113	NA
TaeST2.17173.1	3A	729756868	729757490	TaeST2.17173	TraesCS3A02G508700.2
TaeST2.17227.1	3A	736268109	736268647	TaeST2.17227	NA
TaeST2.17329.1	3A	747279104	747279668	TaeST2.17329	NA
TaeST2.17346.1	3A	750606762	750607303	TaeST2.17346	NA
TaeST2.17418.1	3B	6114600	6115199	TaeST2.17418	NA
TaeST2.17573.1	3B	22885726	22886266	TaeST2.17573	NA
TaeST2.17592.1	3B	24526480	24526838	TaeST2.17592	NA
TaeST2.17633.1	3B	34651666	34653305	TaeST2.17633	NA
TaeST2.17657.1	3B	40139547	40141483	TaeST2.17657	NA
TaeST2.17764.1	3B	53617054	53618236	TaeST2.17764	NA
TaeST2.17832.1	3B	64298721	64299258	TaeST2.17832	NA
TaeST2.17892.1	3B	70304539	70305021	TaeST2.17892	NA
TaeST2.17893.1	3B	70314549	70315091	TaeST2.17893	TraesCS3B02G103600.1
TaeST2.18161.1	3B	134308151	134308569	TaeST2.18161	NA
TaeST2.18294.1	3B	163150571	163152587	TaeST2.18294	NA
TaeST2.18302.1	3B	164413681	164414571	TaeST2.18302	NA
TaeST2.18357.1	3B	174281391	174284311	TaeST2.18357	NA
TaeST2.18499.1	3B	216571071	216571730	TaeST2.18499	NA
TaeST2.18575.1	3B	238495913	238497547	TaeST2.18575	NA
TaeST2.18742.1	3B	284561372	284562820	TaeST2.18742	NA
TaeST2.19420.1	3B	497701220	497702536	TaeST2.19420	NA
TaeST2.19485.1	3B	513663283	513664076	TaeST2.19485	NA
TaeST2.19562.1	3B	531100325	531103452	TaeST2.19562	NA
TaeST2.19663.1	3B	547449591	547450049	TaeST2.19663	NA
TaeST2.19678.1	3B	550392474	550394093	TaeST2.19678	NA
TaeST2.19777.1	3B	569065082	569066370	TaeST2.19777	NA
TaeST2.19800.1	3B	573403753	573404647	TaeST2.19800	NA
TaeST2.19897.1	3B	590291710	590294891	TaeST2.19897	NA
TaeST2.20007.1	3B	614911684	614913526	TaeST2.20007	NA
TaeST2.20779.1	3B	758443779	758446188	TaeST2.20779	NA
TaeST2.20780.1	3B	758447495	758448655	TaeST2.20780	NA
TaeST2.20781.1	3B	757933498	757934810	TaeST2.20781	NA
TaeST2.20783.1	3B	757958630	757958975	TaeST2.20783	NA
TaeST2.20906.1	3B	778488252	778488896	TaeST2.20906	NA
TaeST2.21017.1	3B	790634322	790635334	TaeST2.21017	NA
TaeST2.21165.1	3B	813022339	813022879	TaeST2.21165	NA
TaeST2.21173.1	3B	813521204	813521891	TaeST2.21173	NA
TaeST2.21180.1	3B	816222389	816224013	TaeST2.21180	NA
TaeST2.21211.1	3B	819193248	819193928	TaeST2.21211	NA
TaeST2.21257.1	3B	823755874	823756435	TaeST2.21257	NA
TaeST2.21270.1	3B	827414454	827414959	TaeST2.21270	NA
TaeST2.21280.1	3B	826133404	826133992	TaeST2.21280	NA
TaeST2.21281.1	3B	826194258	826194747	TaeST2.21281	NA
TaeST2.21282.1	3B	826233908	826234526	TaeST2.21282	NA
TaeST2.21284.1	3B	826261194	826261658	TaeST2.21284	NA
TaeST2.21285.1	3B	826279468	826280077	TaeST2.21285	NA
TaeST2.21286.1	3B	826286449	826286918	TaeST2.21286	NA
TaeST2.21287.1	3B	826309255	826309784	TaeST2.21287	NA
TaeST2.21466.1	4A	18742307	18742969	TaeST2.21466	NA
TaeST2.21656.1	4A	46560859	46561513	TaeST2.21656	NA
TaeST2.21824.1	4A	82434350	82434663	TaeST2.21824	NA
TaeST2.22301.1	4A	201756185	201759490	TaeST2.22301	NA
TaeST2.22467.1	4A	311725097	311727761	TaeST2.22467	NA
TaeST2.22527.1	4A	356602532	356605528	TaeST2.22527	NA
TaeST2.22529.1	4A	355223242	355263112	TaeST2.22529	NA
TaeST2.2272.1	1A	527757696	527758324	TaeST2.2272	NA
TaeST2.2273.1	1A	527786581	527787234	TaeST2.2273	NA
TaeST2.22831.1	4A	488780214	488781911	TaeST2.22831	NA
TaeST2.23083.1	4A	547300922	547303259	TaeST2.23083	NA
TaeST2.23100.1	4A	551276634	551277224	TaeST2.23100	NA
TaeST2.23103.1	4A	551334633	551335215	TaeST2.23103	NA
TaeST2.23555.1	4A	602131192	602131740	TaeST2.23555	NA
TaeST2.23557.1	4A	602178051	602178538	TaeST2.23557	NA
TaeST2.23981.1	4A	655022891	655023193	TaeST2.23981	NA
TaeST2.24082.1	4A	668334474	668334876	TaeST2.24082	NA
TaeST2.24527.1	4A	733631359	733631800	TaeST2.24527	NA
TaeST2.24604.1	4A	742403406	742404041	TaeST2.24604	NA
TaeST2.24665.1	4B	3836030	3836396	TaeST2.24665	NA
TaeST2.24762.1	4B	16887671	16889633	TaeST2.24762	NA
TaeST2.24951.1	4B	37090328	37090942	TaeST2.24951	NA
TaeST2.25087.1	4B	61763306	61765863	TaeST2.25087	NA
TaeST2.25111.1	4B	68088181	68088755	TaeST2.25111	NA
TaeST2.25118.1	4B	68664275	68664864	TaeST2.25118	NA
TaeST2.2543.1	1A	554444562	554445181	TaeST2.2543	NA
TaeST2.25461.1	4B	144303376	144305477	TaeST2.25461	NA
TaeST2.25594.1	4B	179737666	179738188	TaeST2.25594	TraesCS4B02G136100.1,TraesCS4B02G136100.2,TraesCS4B02G136100.3
TaeST2.2560.1	1A	556186754	556187314	TaeST2.2560	NA
TaeST2.25642.1	4B	191219820	191220092	TaeST2.25642	NA
TaeST2.25674.1	4B	213966640	213967411	TaeST2.25674	NA
TaeST2.25697.1	4B	225960251	225963432	TaeST2.25697	NA
TaeST2.25751.1	4B	256839587	256842736	TaeST2.25751	NA
TaeST2.25844.1	4B	314545675	314548415	TaeST2.25844	NA
TaeST2.25930.1	4B	361867509	361868286	TaeST2.25930	NA
TaeST2.25994.1	4B	379114669	379116472	TaeST2.25994	NA
TaeST2.26073.1	4B	401292865	401298258	TaeST2.26073	NA
TaeST2.26128.1	4B	411763853	411766139	TaeST2.26128	NA
TaeST2.26133.1	4B	412866126	412866835	TaeST2.26133	NA
TaeST2.26184.1	4B	421854654	421856168	TaeST2.26184	NA
TaeST2.26187.1	4B	422780172	422781514	TaeST2.26187	NA
TaeST2.26210.1	4B	427035037	427035572	TaeST2.26210	NA
TaeST2.26271.1	4B	437197698	437200912	TaeST2.26271	NA
TaeST2.26283.1	4B	439194391	439207587	TaeST2.26283	NA
TaeST2.26374.1	4B	456379673	456380669	TaeST2.26374	NA
TaeST2.26381.1	4B	457882525	457883117	TaeST2.26381	NA
TaeST2.26461.1	4B	475167685	475168698	TaeST2.26461	NA
TaeST2.26524.1	4B	488141201	488142904	TaeST2.26524	NA
TaeST2.26731.1	4B	531337742	531340448	TaeST2.26731	NA
TaeST2.26845.1	4B	561516059	561516490	TaeST2.26845	NA
TaeST2.26848.1	4B	562340341	562343070	TaeST2.26848	NA
TaeST2.26874.1	4B	565577190	565580611	TaeST2.26874	NA
TaeST2.27022.1	4B	594705982	594707023	TaeST2.27022	NA
TaeST2.27033.1	4B	595268488	595269688	TaeST2.27033	NA
TaeST2.27033.2	4B	595268488	595269688	TaeST2.27033	NA
TaeST2.27167.1	4B	617403493	617404205	TaeST2.27167	NA
TaeST2.27167.3	4B	617423769	617424470	TaeST2.27167	NA
TaeST2.27443.1	4B	654583488	654584265	TaeST2.27443	NA
TaeST2.27642.1	5A	8117033	8118028	TaeST2.27642	NA
TaeST2.27681.1	5A	13489419	13489716	TaeST2.27681	NA
TaeST2.27759.1	5A	26469494	26471801	TaeST2.27759	NA
TaeST2.27796.1	5A	31093122	31093566	TaeST2.27796	NA
TaeST2.28013.1	5A	70454092	70456294	TaeST2.28013	NA
TaeST2.28013.3	5A	70454092	70456294	TaeST2.28013	NA
TaeST2.28108.1	5A	106146185	106148506	TaeST2.28108	NA
TaeST2.2812.1	1A	581110406	581110811	TaeST2.2812	NA
TaeST2.28161.1	5A	118666435	118669390	TaeST2.28161	NA
TaeST2.28231.1	5A	138441372	138441919	TaeST2.28231	NA
TaeST2.2825.1	1A	582560135	582560612	TaeST2.2825	NA
TaeST2.2827.1	1A	581255287	581255801	TaeST2.2827	NA
TaeST2.2828.1	1A	581256081	581256600	TaeST2.2828	NA
TaeST2.2829.1	1A	581433669	581434219	TaeST2.2829	NA
TaeST2.28307.1	5A	169621480	169623541	TaeST2.28307	NA
TaeST2.28421.1	5A	237953129	237953991	TaeST2.28421	NA
TaeST2.28770.1	5A	349626080	349629112	TaeST2.28770	NA
TaeST2.28775.1	5A	351325615	351326582	TaeST2.28775	NA
TaeST2.2902.1	1A	591728064	591728701	TaeST2.2902	NA
TaeST2.29058.1	5A	406534556	406537319	TaeST2.29058	NA
TaeST2.29242.1	5A	445277418	445282767	TaeST2.29242	NA
TaeST2.29440.1	5A	476333740	476396263	TaeST2.29440	NA
TaeST2.29781.1	5A	534272148	534275516	TaeST2.29781	NA
TaeST2.29798.1	5A	536247143	536248080	TaeST2.29798	NA
TaeST2.29940.1	5A	559065663	559065873	TaeST2.29940	TraesCS5A02G356900.1
TaeST2.29945.1	5A	559507187	559507823	TaeST2.29945	NA
TaeST2.30341.1	5A	605098168	605098709	TaeST2.30341	NA
TaeST2.30372.1	5A	606017918	606044577	TaeST2.30372	NA
TaeST2.30639.1	5A	643021071	643021894	TaeST2.30639	NA
TaeST2.30658.1	5A	644353931	644354481	TaeST2.30658	NA
TaeST2.3091.1	1B	22261462	22262130	TaeST2.3091	NA
TaeST2.3106.1	1B	26058213	26058954	TaeST2.3106	NA
TaeST2.31389.1	5B	27807163	27807529	TaeST2.31389	TraesCS5B02G028700.1
TaeST2.31495.1	5B	49526998	49530536	TaeST2.31495	NA
TaeST2.31558.1	5B	57959794	57960429	TaeST2.31558	NA
TaeST2.31610.1	5B	69561762	69563180	TaeST2.31610	TraesCS5B02G062000.1,TraesCS5B02G062000.2,TraesCS5B02G062000.3
TaeST2.31679.1	5B	83611950	83614214	TaeST2.31679	NA
TaeST2.31847.1	5B	123755903	123759059	TaeST2.31847	NA
TaeST2.31916.1	5B	137277974	137278461	TaeST2.31916	NA
TaeST2.31953.1	5B	143729158	143731398	TaeST2.31953	NA
TaeST2.31965.1	5B	147157884	147162230	TaeST2.31965	NA
TaeST2.31990.1	5B	158549082	158549857	TaeST2.31990	NA
TaeST2.32040.1	5B	182160476	182161845	TaeST2.32040	NA
TaeST2.32057.1	5B	191165287	191167666	TaeST2.32057	NA
TaeST2.32420.1	5B	286877382	286879397	TaeST2.32420	TraesCS5B02G155400.3
TaeST2.32496.1	5B	303589129	303589461	TaeST2.32496	NA
TaeST2.32709.1	5B	343832394	343834146	TaeST2.32709	NA
TaeST2.32869.1	5B	380325300	380328559	TaeST2.32869	NA
TaeST2.33087.1	5B	429405191	429406301	TaeST2.33087	NA
TaeST2.333.1	1A	47212947	47214459	TaeST2.333	NA
TaeST2.3349.1	1B	66936427	66936925	TaeST2.3349	NA
TaeST2.33564.1	5B	507005809	507009011	TaeST2.33564	NA
TaeST2.33590.1	5B	509854591	509855360	TaeST2.33590	NA
TaeST2.33863.1	5B	553000506	553004234	TaeST2.33863	NA
TaeST2.33863.2	5B	553000506	553004234	TaeST2.33863	NA
TaeST2.33893.1	5B	556647533	556648425	TaeST2.33893	NA
TaeST2.34311.1	5B	621779541	621780171	TaeST2.34311	NA
TaeST2.34424.1	5B	639969803	639970017	TaeST2.34424	NA
TaeST2.34472.1	5B	647396003	647396809	TaeST2.34472	NA
TaeST2.34685.1	5B	670828507	670829729	TaeST2.34685	TraesCS5B02G504900.1,TraesCS5B02G504900.2,TraesCS5B02G504900.3
TaeST2.35170.1	6A	12377678	12378372	TaeST2.35170	NA
TaeST2.35243.1	6A	21060577	21061323	TaeST2.35243	NA
TaeST2.3531.1	1B	109283068	109283869	TaeST2.3531	NA
TaeST2.35331.1	6A	29649360	29649648	TaeST2.35331	NA
TaeST2.35400.1	6A	36494612	36495256	TaeST2.35400	NA
TaeST2.35551.1	6A	61702842	61703826	TaeST2.35551	NA
TaeST2.35620.1	6A	72866580	72872161	TaeST2.35620	TraesCS6A02G103600.1
TaeST2.35653.1	6A	79023215	79023775	TaeST2.35653	NA
TaeST2.35711.1	6A	88089564	88095036	TaeST2.35711	NA
TaeST2.35713.1	6A	88810359	88812376	TaeST2.35713	NA
TaeST2.35847.1	6A	116711535	116712161	TaeST2.35847	NA
TaeST2.3598.1	1B	122339822	122340961	TaeST2.3598	NA
TaeST2.36031.1	6A	166115539	166117889	TaeST2.36031	NA
TaeST2.36075.1	6A	180371041	180371630	TaeST2.36075	NA
TaeST2.36157.1	6A	208510249	208512766	TaeST2.36157	NA
TaeST2.36184.1	6A	216379830	216380738	TaeST2.36184	NA
TaeST2.36241.1	6A	255318566	255324055	TaeST2.36241	NA
TaeST2.363.1	1A	49997639	49999248	TaeST2.363	NA
TaeST2.36514.1	6A	410319163	410319783	TaeST2.36514	NA
TaeST2.36847.1	6A	486401429	486403602	TaeST2.36847	NA
TaeST2.37230.1	6A	553937981	553941581	TaeST2.37230	NA
TaeST2.37388.4	6A	571524547	571525107	TaeST2.37388	NA
TaeST2.37388.6	6A	571527782	571531616	TaeST2.37388	NA
TaeST2.37413.1	6A	574607421	574609197	TaeST2.37413	NA
TaeST2.37434.1	6A	579051278	579051934	TaeST2.37434	NA
TaeST2.37451.1	6A	581484453	581486277	TaeST2.37451	NA
TaeST2.37468.1	6A	583146184	583148554	TaeST2.37468	NA
TaeST2.37602.1	6A	596542436	596546523	TaeST2.37602	NA
TaeST2.37621.1	6A	597926645	597928944	TaeST2.37621	NA
TaeST2.37662.1	6A	600702372	600703006	TaeST2.37662	NA
TaeST2.38245.1	6B	46674168	46674376	TaeST2.38245	NA
TaeST2.38267.1	6B	49902727	49902926	TaeST2.38267	NA
TaeST2.38524.1	6B	95585923	95593650	TaeST2.38524	NA
TaeST2.38764.1	6B	135504104	135504705	TaeST2.38764	NA
TaeST2.3883.1	1B	195102073	195102734	TaeST2.3883	NA
TaeST2.39078.1	6B	209412019	209413895	TaeST2.39078	NA
TaeST2.3918.1	1B	207855336	207857329	TaeST2.3918	NA
TaeST2.3918.2	1B	207855336	207857329	TaeST2.3918	NA
TaeST2.39287.1	6B	278346077	278346903	TaeST2.39287	NA
TaeST2.39393.2	6B	320552076	320557381	TaeST2.39393	TraesCS6B02G222000.1
TaeST2.39458.1	6B	351232566	351232889	TaeST2.39458	NA
TaeST2.39701.1	6B	448096631	448097168	TaeST2.39701	NA
TaeST2.39735.1	6B	456768405	456768991	TaeST2.39735	NA
TaeST2.39777.1	6B	467450625	467451051	TaeST2.39777	TraesCS6B02G259000.1
TaeST2.39978.1	6B	512881065	512881506	TaeST2.39978	NA
TaeST2.40020.1	6B	522422598	522425109	TaeST2.40020	NA
TaeST2.40144.1	6B	551659435	551659981	TaeST2.40144	NA
TaeST2.4026.1	1B	269293987	269294605	TaeST2.4026	NA
TaeST2.40575.1	6B	640540556	640543214	TaeST2.40575	NA
TaeST2.40597.1	6B	642122590	642123175	TaeST2.40597	NA
TaeST2.40598.1	6B	642225717	642226327	TaeST2.40598	NA
TaeST2.40798.1	6B	674361978	674362689	TaeST2.40798	NA
TaeST2.40923.1	6B	690046807	690047466	TaeST2.40923	NA
TaeST2.40924.1	6B	690176122	690176713	TaeST2.40924	NA
TaeST2.40926.1	6B	690894490	690895093	TaeST2.40926	NA
TaeST2.41019.1	6B	703800628	703805134	TaeST2.41019	NA
TaeST2.41191.1	6B	720672902	720674397	TaeST2.41191	NA
TaeST2.41197.1	6B	720022199	720022789	TaeST2.41197	NA
TaeST2.41217.1	7A	1751342	1751873	TaeST2.41217	NA
TaeST2.41288.1	7A	7674439	7674872	TaeST2.41288	NA
TaeST2.41383.1	7A	19994581	19995115	TaeST2.41383	NA
TaeST2.4144.1	1B	308633077	308634690	TaeST2.4144	NA
TaeST2.41456.1	7A	29814377	29815717	TaeST2.41456	NA
TaeST2.41605.1	7A	53173754	53174400	TaeST2.41605	NA
TaeST2.4161.1	1B	313273832	313276715	TaeST2.4161	NA
TaeST2.41678.1	7A	62753580	62753795	TaeST2.41678	NA
TaeST2.4205.1	1B	326920195	326921014	TaeST2.4205	NA
TaeST2.42357.1	7A	202285361	202290224	TaeST2.42357	NA
TaeST2.42433.1	7A	219378970	219382772	TaeST2.42433	NA
TaeST2.42551.1	7A	248638130	248638850	TaeST2.42551	NA
TaeST2.42599.1	7A	264054130	264054449	TaeST2.42599	NA
TaeST2.42800.1	7A	347088387	347096784	TaeST2.42800	NA
TaeST2.42995.1	7A	445625973	445628078	TaeST2.42995	NA
TaeST2.42995.2	7A	445626567	445628078	TaeST2.42995	NA
TaeST2.43026.1	7A	454058048	454058568	TaeST2.43026	NA
TaeST2.43117.1	7A	484403729	484404028	TaeST2.43117	NA
TaeST2.43153.1	7A	493097440	493098360	TaeST2.43153	TraesCS7A02G337000.1
TaeST2.43162.1	7A	493453829	493458485	TaeST2.43162	TraesCS7A02G337400.1
TaeST2.43173.1	7A	497741065	497742381	TaeST2.43173	NA
TaeST2.4323.1	1B	349204069	349205019	TaeST2.4323	NA
TaeST2.4324.1	1B	349205334	349207147	TaeST2.4324	NA
TaeST2.43256.1	7A	519525684	519526186	TaeST2.43256	NA
TaeST2.43386.1	7A	552429161	552430900	TaeST2.43386	NA
TaeST2.43527.1	7A	583746794	583747405	TaeST2.43527	NA
TaeST2.43558.1	7A	594940855	594941518	TaeST2.43558	NA
TaeST2.43723.1	7A	634792216	634792779	TaeST2.43723	NA
TaeST2.43826.1	7A	652017374	652020781	TaeST2.43826	NA
TaeST2.43925.1	7A	669920842	669921685	TaeST2.43925	NA
TaeST2.44158.1	7A	705701421	705702628	TaeST2.44158	NA
TaeST2.44307.1	7A	731001971	731003160	TaeST2.44307	TraesCS7A02G558900.1
TaeST2.44402.1	7B	7094224	7096007	TaeST2.44402	NA
TaeST2.44438.1	7B	19783177	19783582	TaeST2.44438	NA
TaeST2.44487.1	7B	29200817	29203513	TaeST2.44487	NA
TaeST2.44515.1	7B	33902103	33903959	TaeST2.44515	NA
TaeST2.44599.1	7B	53253297	53256183	TaeST2.44599	NA
TaeST2.44858.1	7B	112890800	112891705	TaeST2.44858	NA
TaeST2.44969.1	7B	139715398	139717962	TaeST2.44969	NA
TaeST2.45037.1	7B	155726932	155737235	TaeST2.45037	NA
TaeST2.45146.1	7B	183817710	183819043	TaeST2.45146	NA
TaeST2.45334.1	7B	238446369	238447157	TaeST2.45334	NA
TaeST2.45338.1	7B	240202741	240203597	TaeST2.45338	NA
TaeST2.45395.1	7B	255510489	255512943	TaeST2.45395	NA
TaeST2.45451.1	7B	276732237	276732494	TaeST2.45451	NA
TaeST2.4546.1	1B	402503349	402504024	TaeST2.4546	NA
TaeST2.45496.1	7B	298331794	298332634	TaeST2.45496	NA
TaeST2.45517.1	7B	312334427	312346850	TaeST2.45517	NA
TaeST2.45563.1	7B	327272790	327273112	TaeST2.45563	TraesCS7B02G190300.1
TaeST2.45659.1	7B	360401663	360402655	TaeST2.45659	NA
TaeST2.45783.1	7B	392101483	392104487	TaeST2.45783	NA
TaeST2.45788.1	7B	392816115	392818226	TaeST2.45788	NA
TaeST2.46008.1	7B	452211362	452212122	TaeST2.46008	NA
TaeST2.46054.1	7B	465157983	465163453	TaeST2.46054	NA
TaeST2.46418.1	7B	552555994	552556678	TaeST2.46418	NA
TaeST2.46584.1	7B	593127571	593128119	TaeST2.46584	NA
TaeST2.46649.1	7B	608304865	608305482	TaeST2.46649	NA
TaeST2.46827.1	7B	645124755	645125330	TaeST2.46827	NA
TaeST2.4689.1	1B	431456106	431457417	TaeST2.4689	NA
TaeST2.47080.1	7B	696932682	696933243	TaeST2.47080	NA
TaeST2.47085.1	7B	697776116	697776676	TaeST2.47085	NA
TaeST2.47143.1	7B	705316191	705317196	TaeST2.47143	NA
TaeST2.47148.1	7B	705964214	705964627	TaeST2.47148	NA
TaeST2.47191.1	7B	712250730	712250948	TaeST2.47191	NA
TaeST2.47291.1	7B	735303675	735304182	TaeST2.47291	TraesCS7B02G481400.1
TaeST2.47611.1	Un	38526608	38529074	TaeST2.47611	NA
TaeST2.47733.1	Un	58425030	58426496	TaeST2.47733	TraesCSU02G068900.1,TraesCSU02G068900.2
TaeST2.47812.1	Un	75263683	75264077	TaeST2.47812	NA
TaeST2.48406.1	Un	330274498	330275111	TaeST2.48406	NA
TaeST2.48614.1	Un	428930932	428931256	TaeST2.48614	NA
TaeST2.48654.1	Un	444310130	444310605	TaeST2.48654	NA
TaeST2.48692.1	Un	462147374	462147921	TaeST2.48692	NA
TaeST2.48980.1	Sc	32838	33983	TaeST2.48980	NA
TaeST2.49222.1	Sc	23251	24305	TaeST2.49222	NA
TaeST2.4923.1	1B	478559236	478560282	TaeST2.4923	NA
TaeST2.49486.1	Sc	1283	1609	TaeST2.49486	NA
TaeST2.49522.1	Sc	21476	22038	TaeST2.49522	NA
TaeST2.49678.1	Sc	4949	6069	TaeST2.49678	NA
TaeST2.4969.1	1B	487144390	487145156	TaeST2.4969	NA
TaeST2.49696.1	Sc	7895	8149	TaeST2.49696	NA
TaeST2.49700.1	Sc	25	307	TaeST2.49700	NA
TaeST2.4971.1	1B	487011784	487012485	TaeST2.4971	NA
TaeST2.49768.1	Sc	9685	10189	TaeST2.49768	NA
TaeST2.49782.1	Sc	8650	9012	TaeST2.49782	NA
TaeST2.49799.1	Sc	13321	13555	TaeST2.49799	NA
TaeST2.49854.1	Sc	15614	18021	TaeST2.49854	NA
TaeST2.49947.1	Sc	11525	12200	TaeST2.49947	NA
TaeST2.49956.1	Sc	13867	14327	TaeST2.49956	NA
TaeST2.49964.1	Sc	12672	14531	TaeST2.49964	NA
TaeST2.50130.1	Sc	853	1824	TaeST2.50130	NA
TaeST2.5016.1	1B	492861279	492864811	TaeST2.5016	NA
TaeST2.5016.2	1B	492861279	492864811	TaeST2.5016	NA
TaeST2.50173.1	Sc	136	370	TaeST2.50173	NA
TaeST2.50240.1	Sc	278	12337	TaeST2.50240	NA
TaeST2.50252.1	Sc	4675	5018	TaeST2.50252	NA
TaeST2.50391.1	Sc	10247	10574	TaeST2.50391	NA
TaeST2.50485.1	Sc	8485	8885	TaeST2.50485	NA
TaeST2.50491.1	Sc	7543	8157	TaeST2.50491	NA
TaeST2.50525.1	Sc	1	293	TaeST2.50525	NA
TaeST2.50531.1	Sc	8257	8506	TaeST2.50531	NA
TaeST2.50565.1	Sc	1597	1967	TaeST2.50565	NA
TaeST2.50574.1	Sc	355	1437	TaeST2.50574	NA
TaeST2.50597.1	Sc	4238	4675	TaeST2.50597	NA
TaeST2.50624.1	Sc	222	534	TaeST2.50624	NA
TaeST2.50639.1	Sc	1	458	TaeST2.50639	NA
TaeST2.50650.1	Sc	1	298	TaeST2.50650	NA
TaeST2.50705.1	Sc	287	1159	TaeST2.50705	NA
TaeST2.50751.1	Sc	345	660	TaeST2.50751	NA
TaeST2.50800.1	Sc	571	806	TaeST2.50800	NA
TaeST2.50811.1	Sc	1	412	TaeST2.50811	NA
TaeST2.50821.1	Sc	686	1108	TaeST2.50821	NA
TaeST2.50829.1	Sc	1	523	TaeST2.50829	NA
TaeST2.50839.1	Sc	748	971	TaeST2.50839	NA
TaeST2.50873.1	Sc	4970	5353	TaeST2.50873	NA
TaeST2.50931.1	Sc	1	204	TaeST2.50931	NA
TaeST2.50948.1	Sc	1	316	TaeST2.50948	NA
TaeST2.50950.1	Sc	1743	2416	TaeST2.50950	NA
TaeST2.50995.1	Sc	450	694	TaeST2.50995	NA
TaeST2.51002.1	Sc	634	1081	TaeST2.51002	NA
TaeST2.51108.1	Sc	3351	5563	TaeST2.51108	NA
TaeST2.51127.1	Sc	1	1400	TaeST2.51127	NA
TaeST2.51147.1	Sc	37	302	TaeST2.51147	NA
TaeST2.51151.1	Sc	1402	4233	TaeST2.51151	NA
TaeST2.51160.1	Sc	2152	2575	TaeST2.51160	NA
TaeST2.51309.1	Sc	42163	42732	TaeST2.51309	NA
TaeST2.51320.1	Sc	3425	3821	TaeST2.51320	NA
TaeST2.51358.1	Sc	9043	9341	TaeST2.51358	NA
TaeST2.51459.1	Sc	13655	14433	TaeST2.51459	NA
TaeST2.51550.1	Sc	10312	11113	TaeST2.51550	NA
TaeST2.51680.1	Sc	22640	22870	TaeST2.51680	NA
TaeST2.51914.1	Sc	10615	18136	TaeST2.51914	NA
TaeST2.5220.1	1B	538155357	538155908	TaeST2.5220	NA
TaeST2.52215.1	Sc	13573	14132	TaeST2.52215	NA
TaeST2.52491.1	Sc	2891	3292	TaeST2.52491	NA
TaeST2.52530.1	Sc	5539	7422	TaeST2.52530	NA
TaeST2.52652.1	Sc	14487	15168	TaeST2.52652	NA
TaeST2.52680.1	Sc	3049	3854	TaeST2.52680	NA
TaeST2.52799.1	Sc	11615	11870	TaeST2.52799	NA
TaeST2.52849.1	Sc	4597	4947	TaeST2.52849	NA
TaeST2.5305.1	1B	550955812	550958482	TaeST2.5305	NA
TaeST2.53075.1	Sc	2788	3275	TaeST2.53075	NA
TaeST2.53104.1	Sc	9563	10401	TaeST2.53104	NA
TaeST2.53170.1	Sc	8588	9034	TaeST2.53170	NA
TaeST2.53204.1	Sc	1	591	TaeST2.53204	NA
TaeST2.53277.1	Sc	169	568	TaeST2.53277	NA
TaeST2.53342.1	Sc	4198	4588	TaeST2.53342	NA
TaeST2.53353.1	Sc	2227	4945	TaeST2.53353	NA
TaeST2.53435.1	Sc	1	328	TaeST2.53435	NA
TaeST2.53449.1	Sc	104	399	TaeST2.53449	NA
TaeST2.53465.1	Sc	199	664	TaeST2.53465	NA
TaeST2.53479.1	Sc	7965	8513	TaeST2.53479	NA
TaeST2.53636.1	Sc	154	409	TaeST2.53636	NA
TaeST2.5379.1	1B	563383742	563384171	TaeST2.5379	NA
TaeST2.53795.1	Sc	286	803	TaeST2.53795	NA
TaeST2.53798.1	Sc	1893	2174	TaeST2.53798	NA
TaeST2.53804.1	Sc	1477	2004	TaeST2.53804	NA
TaeST2.53808.1	Sc	1730	2185	TaeST2.53808	NA
TaeST2.53813.1	Sc	1	241	TaeST2.53813	NA
TaeST2.53829.1	Sc	1	335	TaeST2.53829	NA
TaeST2.53835.1	Sc	1	374	TaeST2.53835	NA
TaeST2.53837.1	Sc	61	525	TaeST2.53837	NA
TaeST2.53841.1	Sc	172	393	TaeST2.53841	NA
TaeST2.53926.1	Sc	43	328	TaeST2.53926	NA
TaeST2.54052.1	Sc	1687	2302	TaeST2.54052	NA
TaeST2.54158.1	Sc	36781	41052	TaeST2.54158	NA
TaeST2.54167.1	Sc	40974	42664	TaeST2.54167	NA
TaeST2.54375.1	Sc	15341	21444	TaeST2.54375	NA
TaeST2.54443.1	Sc	54218	55820	TaeST2.54443	NA
TaeST2.54454.1	Sc	21261	22071	TaeST2.54454	NA
TaeST2.54740.1	Sc	15311	15636	TaeST2.54740	NA
TaeST2.54769.1	Sc	2528	3110	TaeST2.54769	NA
TaeST2.5486.1	1B	581104670	581105225	TaeST2.5486	NA
TaeST2.54923.1	Sc	21569	21775	TaeST2.54923	NA
TaeST2.54969.1	Sc	18923	19559	TaeST2.54969	NA
TaeST2.54984.1	Sc	3390	3978	TaeST2.54984	NA
TaeST2.54987.1	Sc	12070	12585	TaeST2.54987	NA
TaeST2.55029.1	Sc	11964	12658	TaeST2.55029	NA
TaeST2.55182.1	Sc	5726	6152	TaeST2.55182	NA
TaeST2.55270.1	Sc	4658	8753	TaeST2.55270	NA
TaeST2.55288.1	Sc	6477	7053	TaeST2.55288	NA
TaeST2.55319.1	Sc	2375	2628	TaeST2.55319	NA
TaeST2.55343.1	Sc	8283	11127	TaeST2.55343	NA
TaeST2.55355.1	Sc	1	320	TaeST2.55355	NA
TaeST2.55616.1	Sc	12720	12967	TaeST2.55616	NA
TaeST2.55620.1	Sc	1	1083	TaeST2.55620	NA
TaeST2.5568.1	1B	592027851	592030918	TaeST2.5568	NA
TaeST2.55709.1	Sc	3883	4459	TaeST2.55709	NA
TaeST2.55721.1	Sc	3306	3662	TaeST2.55721	NA
TaeST2.55772.1	Sc	223	560	TaeST2.55772	NA
TaeST2.55778.1	Sc	1	465	TaeST2.55778	NA
TaeST2.55790.1	Sc	2306	2928	TaeST2.55790	NA
TaeST2.55817.1	Sc	10195	10595	TaeST2.55817	NA
TaeST2.55871.1	Sc	2771	3249	TaeST2.55871	NA
TaeST2.55944.1	Sc	654	1229	TaeST2.55944	NA
TaeST2.56095.1	Sc	222	866	TaeST2.56095	NA
TaeST2.56146.1	Sc	1	341	TaeST2.56146	NA
TaeST2.56200.1	Sc	4084	4823	TaeST2.56200	NA
TaeST2.56234.1	Sc	1214	1704	TaeST2.56234	NA
TaeST2.56254.1	Sc	2491	2830	TaeST2.56254	NA
TaeST2.56378.1	Sc	2501	2956	TaeST2.56378	NA
TaeST2.56401.1	Sc	1	490	TaeST2.56401	NA
TaeST2.56449.1	Sc	1518	1819	TaeST2.56449	NA
TaeST2.56457.1	Sc	320	743	TaeST2.56457	NA
TaeST2.56471.1	Sc	258	967	TaeST2.56471	NA
TaeST2.56526.1	Sc	45	785	TaeST2.56526	NA
TaeST2.56630.1	Sc	3639	5448	TaeST2.56630	NA
TaeST2.56749.1	Sc	43643	44186	TaeST2.56749	NA
TaeST2.56770.1	Sc	49677	51443	TaeST2.56770	NA
TaeST2.56773.1	Sc	39902	40262	TaeST2.56773	NA
TaeST2.56779.1	Sc	40278	42261	TaeST2.56779	NA
TaeST2.56825.1	Sc	41261	46332	TaeST2.56825	NA
TaeST2.56825.3	Sc	44597	46332	TaeST2.56825	NA
TaeST2.56933.1	Sc	32220	36687	TaeST2.56933	NA
TaeST2.57012.1	Sc	3152	3410	TaeST2.57012	NA
TaeST2.57277.1	Sc	19915	20588	TaeST2.57277	NA
TaeST2.57304.1	Sc	13501	13858	TaeST2.57304	NA
TaeST2.57398.1	Sc	11701	12043	TaeST2.57398	NA
TaeST2.57399.1	Sc	1564	2005	TaeST2.57399	NA
TaeST2.57412.1	Sc	569	1213	TaeST2.57412	NA
TaeST2.57420.1	Sc	12590	14492	TaeST2.57420	NA
TaeST2.57629.1	Sc	13676	14269	TaeST2.57629	NA
TaeST2.57726.1	Sc	10292	10677	TaeST2.57726	NA
TaeST2.57794.1	Sc	4728	5064	TaeST2.57794	NA
TaeST2.57810.1	Sc	3226	3674	TaeST2.57810	NA
TaeST2.57812.1	Sc	4920	5336	TaeST2.57812	NA
TaeST2.57931.1	Sc	7406	11660	TaeST2.57931	NA
TaeST2.58014.1	Sc	7896	8539	TaeST2.58014	NA
TaeST2.58026.1	Sc	12176	12590	TaeST2.58026	NA
TaeST2.58038.1	Sc	8416	9066	TaeST2.58038	NA
TaeST2.58127.1	Sc	5871	6486	TaeST2.58127	NA
TaeST2.58137.1	Sc	1823	2324	TaeST2.58137	NA
TaeST2.58231.1	Sc	1	277	TaeST2.58231	NA
TaeST2.58252.1	Sc	41546	42292	TaeST2.58252	NA
TaeST2.58265.1	Sc	1503	1793	TaeST2.58265	NA
TaeST2.58323.1	Sc	3491	3986	TaeST2.58323	NA
TaeST2.5834.1	1B	635979801	635980459	TaeST2.5834	NA
TaeST2.58350.1	Sc	921	2020	TaeST2.58350	NA
TaeST2.58373.1	Sc	1308	1760	TaeST2.58373	NA
TaeST2.58382.1	Sc	1	364	TaeST2.58382	NA
TaeST2.58394.1	Sc	11	517	TaeST2.58394	NA
TaeST2.58522.1	Sc	301	703	TaeST2.58522	NA
TaeST2.58527.1	Sc	1194	1559	TaeST2.58527	NA
TaeST2.58539.1	Sc	1	303	TaeST2.58539	NA
TaeST2.58554.1	Sc	270	639	TaeST2.58554	NA
TaeST2.58555.1	Sc	1	503	TaeST2.58555	NA
TaeST2.58586.1	Sc	1228	1812	TaeST2.58586	NA
TaeST2.58587.1	Sc	124	390	TaeST2.58587	NA
TaeST2.58600.1	Sc	243	875	TaeST2.58600	NA
TaeST2.58604.1	Sc	1	307	TaeST2.58604	NA
TaeST2.58617.1	Sc	1	223	TaeST2.58617	NA
TaeST2.58662.1	Sc	1048	1383	TaeST2.58662	NA
TaeST2.5869.1	1B	640077580	640078060	TaeST2.5869	NA
TaeST2.58692.1	Sc	311	750	TaeST2.58692	NA
TaeST2.58780.1	Sc	1	440	TaeST2.58780	NA
TaeST2.58810.1	Sc	823	1331	TaeST2.58810	NA
TaeST2.58813.1	Sc	3511	3801	TaeST2.58813	NA
TaeST2.58814.1	Sc	493	1186	TaeST2.58814	NA
TaeST2.58950.1	Sc	9367	10143	TaeST2.58950	NA
TaeST2.58951.1	Sc	10107	11268	TaeST2.58951	NA
TaeST2.59217.1	Sc	19654	20354	TaeST2.59217	NA
TaeST2.59252.1	Sc	54684	55396	TaeST2.59252	NA
TaeST2.59329.1	Sc	18434	20794	TaeST2.59329	NA
TaeST2.59397.1	Sc	26316	26609	TaeST2.59397	NA
TaeST2.59518.1	Sc	8853	12059	TaeST2.59518	NA
TaeST2.59618.1	Sc	4947	5148	TaeST2.59618	NA
TaeST2.59619.1	Sc	10812	11626	TaeST2.59619	NA
TaeST2.59811.1	Sc	5308	5936	TaeST2.59811	NA
TaeST2.59857.1	Sc	13109	16427	TaeST2.59857	NA
TaeST2.60061.1	Sc	4	311	TaeST2.60061	NA
TaeST2.60071.1	Sc	15107	15442	TaeST2.60071	NA
TaeST2.60101.1	Sc	30360	30843	TaeST2.60101	NA
TaeST2.60133.1	Sc	3070	5117	TaeST2.60133	NA
TaeST2.60136.1	Sc	1012	1613	TaeST2.60136	NA
TaeST2.6041.1	1B	660956297	660957638	TaeST2.6041	NA
TaeST2.60445.1	Sc	1582	5722	TaeST2.60445	NA
TaeST2.60499.3	Sc	11660	13876	TaeST2.60499	NA
TaeST2.60642.1	Sc	422	941	TaeST2.60642	NA
TaeST2.60649.1	Sc	1572	2105	TaeST2.60649	NA
TaeST2.60762.1	Sc	2473	4677	TaeST2.60762	NA
TaeST2.60937.1	Sc	740	1103	TaeST2.60937	NA
TaeST2.61058.1	Sc	307	629	TaeST2.61058	NA
TaeST2.61079.1	Sc	3418	3824	TaeST2.61079	NA
TaeST2.61093.1	Sc	88	289	TaeST2.61093	NA
TaeST2.61127.1	Sc	1	283	TaeST2.61127	NA
TaeST2.61145.1	Sc	4	1012	TaeST2.61145	NA
TaeST2.61150.1	Sc	11	334	TaeST2.61150	NA
TaeST2.61154.1	Sc	1057	1443	TaeST2.61154	NA
TaeST2.61192.1	Sc	991	1390	TaeST2.61192	NA
TaeST2.61222.1	Sc	1	771	TaeST2.61222	NA
TaeST2.61260.1	Sc	722	1152	TaeST2.61260	NA
TaeST2.61314.1	Sc	559	992	TaeST2.61314	NA
TaeST2.61352.1	Sc	1	520	TaeST2.61352	NA
TaeST2.61389.1	Sc	5935	6412	TaeST2.61389	NA
TaeST2.6142.1	1B	674494928	674495455	TaeST2.6142	NA
TaeST2.61422.1	Sc	606	1013	TaeST2.61422	NA
TaeST2.6143.1	1B	674053815	674054361	TaeST2.6143	NA
TaeST2.6144.1	1B	674065778	674066250	TaeST2.6144	NA
TaeST2.6145.1	1B	674075788	674076265	TaeST2.6145	NA
TaeST2.6146.1	1B	674076651	674077104	TaeST2.6146	NA
TaeST2.61478.1	Sc	1386	1801	TaeST2.61478	NA
TaeST2.61487.1	Sc	429	899	TaeST2.61487	NA
TaeST2.61565.1	Sc	1527	3571	TaeST2.61565	NA
TaeST2.61578.1	Sc	2672	3066	TaeST2.61578	NA
TaeST2.61594.1	Sc	1	287	TaeST2.61594	NA
TaeST2.61622.1	Sc	1	487	TaeST2.61622	NA
TaeST2.61623.1	Sc	820	1220	TaeST2.61623	NA
TaeST2.61672.1	Sc	779	1101	TaeST2.61672	NA
TaeST2.61682.1	Sc	6591	6977	TaeST2.61682	NA
TaeST2.61737.1	Sc	1569	2040	TaeST2.61737	NA
TaeST2.61753.1	Sc	2697	3173	TaeST2.61753	NA
TaeST2.61922.1	Sc	46724	47119	TaeST2.61922	NA
TaeST2.61951.1	Sc	18326	18535	TaeST2.61951	NA
TaeST2.61979.1	Sc	58287	59281	TaeST2.61979	NA
TaeST2.62023.1	Sc	21049	21629	TaeST2.62023	NA
TaeST2.62049.1	Sc	10649	11275	TaeST2.62049	NA
TaeST2.62050.1	Sc	24396	24929	TaeST2.62050	NA
TaeST2.62052.1	Sc	35601	36134	TaeST2.62052	NA
TaeST2.62180.1	Sc	3737	6121	TaeST2.62180	NA
TaeST2.62187.1	Sc	868	1552	TaeST2.62187	NA
TaeST2.62241.1	Sc	34796	35681	TaeST2.62241	NA
TaeST2.62567.1	Sc	20464	20765	TaeST2.62567	NA
TaeST2.62583.1	Sc	19879	20396	TaeST2.62583	NA
TaeST2.62916.1	Sc	3858	4408	TaeST2.62916	NA
TaeST2.63020.1	Sc	7511	8071	TaeST2.63020	NA
TaeST2.63164.1	Sc	5518	5993	TaeST2.63164	NA
TaeST2.63189.1	Sc	42684	42900	TaeST2.63189	NA
TaeST2.63212.1	Sc	4891	5293	TaeST2.63212	NA
TaeST2.63238.1	Sc	8375	9052	TaeST2.63238	NA
TaeST2.63241.1	Sc	9668	10064	TaeST2.63241	NA
TaeST2.63337.1	Sc	2108	2740	TaeST2.63337	NA
TaeST2.63348.1	Sc	5122	6422	TaeST2.63348	NA
TaeST2.63418.1	Sc	8618	9130	TaeST2.63418	NA
TaeST2.63418.2	Sc	8618	9130	TaeST2.63418	NA
TaeST2.63470.1	Sc	6409	7730	TaeST2.63470	NA
TaeST2.63479.1	Sc	3693	4351	TaeST2.63479	NA
TaeST2.63495.1	Sc	270	1807	TaeST2.63495	NA
TaeST2.63499.1	Sc	42527	42866	TaeST2.63499	NA
TaeST2.63544.1	Sc	3143	3765	TaeST2.63544	NA
TaeST2.63577.1	Sc	4460	4965	TaeST2.63577	NA
TaeST2.63588.1	Sc	438	813	TaeST2.63588	NA
TaeST2.63611.1	Sc	1	427	TaeST2.63611	NA
TaeST2.63615.1	Sc	399	748	TaeST2.63615	NA
TaeST2.63619.1	Sc	496	744	TaeST2.63619	NA
TaeST2.63633.1	Sc	1	378	TaeST2.63633	NA
TaeST2.63635.1	Sc	333	663	TaeST2.63635	NA
TaeST2.63683.1	Sc	2312	2705	TaeST2.63683	NA
TaeST2.63694.1	Sc	1934	2674	TaeST2.63694	NA
TaeST2.63767.1	Sc	5	666	TaeST2.63767	NA
TaeST2.63785.1	Sc	431	729	TaeST2.63785	NA
TaeST2.63806.1	Sc	1	311	TaeST2.63806	NA
TaeST2.63811.1	Sc	3452	5093	TaeST2.63811	NA
TaeST2.63838.1	Sc	11	567	TaeST2.63838	NA
TaeST2.63900.1	Sc	740	1068	TaeST2.63900	NA
TaeST2.63931.1	Sc	670	1314	TaeST2.63931	NA
TaeST2.63932.1	Sc	920	1490	TaeST2.63932	NA
TaeST2.63936.1	Sc	519	905	TaeST2.63936	NA
TaeST2.64007.1	Sc	1299	1597	TaeST2.64007	NA
TaeST2.64111.1	Sc	2368	2700	TaeST2.64111	NA
TaeST2.64120.1	Sc	151	900	TaeST2.64120	NA
TaeST2.64172.1	Sc	38883	39313	TaeST2.64172	NA
TaeST2.64196.1	Sc	12362	12664	TaeST2.64196	NA
TaeST2.64379.1	Sc	37380	37714	TaeST2.64379	NA
TaeST2.64487.1	Sc	24595	25002	TaeST2.64487	NA
TaeST2.64555.1	Sc	19953	20352	TaeST2.64555	NA
TaeST2.64590.1	Sc	13600	28401	TaeST2.64590	NA
TaeST2.64762.1	Sc	7106	7540	TaeST2.64762	NA
TaeST2.64800.1	Sc	6891	8881	TaeST2.64800	NA
TaeST2.64808.1	Sc	4803	6380	TaeST2.64808	NA
TaeST2.64919.1	Sc	16778	17037	TaeST2.64919	NA
TaeST2.65044.1	Sc	7908	8488	TaeST2.65044	NA
TaeST2.65083.1	Sc	6462	7111	TaeST2.65083	NA
TaeST2.65139.1	Sc	4591	6074	TaeST2.65139	NA
TaeST2.65262.1	Sc	13191	14806	TaeST2.65262	NA
TaeST2.65318.1	Sc	7770	8129	TaeST2.65318	NA
TaeST2.65331.1	Sc	978	1641	TaeST2.65331	NA
TaeST2.65361.2	Sc	7424	9790	TaeST2.65361	NA
TaeST2.65415.1	Sc	27902	28430	TaeST2.65415	NA
TaeST2.65463.1	Sc	931	1486	TaeST2.65463	NA
TaeST2.65474.1	Sc	6385	7034	TaeST2.65474	NA
TaeST2.65486.1	Sc	11426	11856	TaeST2.65486	NA
TaeST2.65536.1	Sc	1465	6765	TaeST2.65536	NA
TaeST2.65624.1	Sc	2790	4668	TaeST2.65624	NA
TaeST2.65642.1	Sc	56	2047	TaeST2.65642	NA
TaeST2.65673.1	Sc	6903	7273	TaeST2.65673	NA
TaeST2.65674.1	Sc	1860	2341	TaeST2.65674	NA
TaeST2.65775.1	Sc	12	280	TaeST2.65775	NA
TaeST2.65789.1	Sc	153	2020	TaeST2.65789	NA
TaeST2.65790.1	Sc	387	602	TaeST2.65790	NA
TaeST2.65795.1	Sc	3	387	TaeST2.65795	NA
TaeST2.65796.1	Sc	34	526	TaeST2.65796	NA
TaeST2.65903.1	Sc	1	351	TaeST2.65903	NA
TaeST2.65943.1	Sc	115	949	TaeST2.65943	NA
TaeST2.65969.1	Sc	1	299	TaeST2.65969	NA
TaeST2.66010.1	Sc	730	932	TaeST2.66010	NA
TaeST2.66025.1	Sc	105	723	TaeST2.66025	NA
TaeST2.66063.1	Sc	2231	2719	TaeST2.66063	NA
TaeST2.66104.1	Sc	1	352	TaeST2.66104	NA
TaeST2.66117.1	Sc	544	946	TaeST2.66117	NA
TaeST2.66123.1	Sc	546	1016	TaeST2.66123	NA
TaeST2.66149.1	Sc	1	370	TaeST2.66149	NA
TaeST2.66209.1	Sc	1	627	TaeST2.66209	NA
TaeST2.66216.1	Sc	986	1763	TaeST2.66216	NA
TaeST2.66218.1	Sc	52	1272	TaeST2.66218	NA
TaeST2.66253.1	Sc	3384	3903	TaeST2.66253	NA
TaeST2.66303.1	Sc	1	530	TaeST2.66303	NA
TaeST2.66418.1	Sc	16906	19978	TaeST2.66418	NA
TaeST2.66429.2	Sc	13839	16468	TaeST2.66429	NA
TaeST2.66720.1	Sc	23707	24132	TaeST2.66720	NA
TaeST2.66776.1	Sc	25922	26477	TaeST2.66776	NA
TaeST2.66817.1	Sc	17033	17346	TaeST2.66817	NA
TaeST2.66867.1	Sc	8221	10779	TaeST2.66867	NA
TaeST2.66890.1	Sc	29918	30442	TaeST2.66890	NA
TaeST2.6723.1	2A	55180080	55180719	TaeST2.6723	NA
TaeST2.67313.1	Sc	23140	23423	TaeST2.67313	NA
TaeST2.67422.1	Sc	19060	22428	TaeST2.67422	NA
TaeST2.67525.1	Sc	8742	9178	TaeST2.67525	NA
TaeST2.67561.1	Sc	14294	14831	TaeST2.67561	NA
TaeST2.67596.1	Sc	12927	13589	TaeST2.67596	NA
TaeST2.67832.1	Sc	18565	19123	TaeST2.67832	NA
TaeST2.67942.1	Sc	16635	19798	TaeST2.67942	NA
TaeST2.67950.1	Sc	16204	16688	TaeST2.67950	NA
TaeST2.67980.1	Sc	16401	17006	TaeST2.67980	NA
TaeST2.68097.1	Sc	4674	5328	TaeST2.68097	NA
TaeST2.68138.1	Sc	17651	18128	TaeST2.68138	NA
TaeST2.68152.1	Sc	7158	8081	TaeST2.68152	NA
TaeST2.68231.1	Sc	2055	8839	TaeST2.68231	NA
TaeST2.68287.1	Sc	5483	5815	TaeST2.68287	NA
TaeST2.6853.1	2A	72698117	72704003	TaeST2.6853	NA
TaeST2.68549.1	Sc	10303	11153	TaeST2.68549	NA
TaeST2.68623.1	Sc	12803	13157	TaeST2.68623	NA
TaeST2.68726.1	Sc	1	4920	TaeST2.68726	NA
TaeST2.68809.1	Sc	11979	12413	TaeST2.68809	NA
TaeST2.68838.1	Sc	12276	12811	TaeST2.68838	NA
TaeST2.69044.1	Sc	12754	13613	TaeST2.69044	NA
TaeST2.69051.1	Sc	4783	7280	TaeST2.69051	NA
TaeST2.69263.1	Sc	5482	5851	TaeST2.69263	NA
TaeST2.69313.1	Sc	6256	8806	TaeST2.69313	NA
TaeST2.6935.1	2A	80848373	80849055	TaeST2.6935	NA
TaeST2.6936.1	2A	80871321	80871906	TaeST2.6936	NA
TaeST2.69446.1	Sc	5016	5834	TaeST2.69446	NA
TaeST2.69510.1	Sc	3304	3933	TaeST2.69510	NA
TaeST2.69568.1	Sc	828	1577	TaeST2.69568	NA
TaeST2.69662.1	Sc	5477	6260	TaeST2.69662	NA
TaeST2.69799.1	Sc	6825	7363	TaeST2.69799	NA
TaeST2.69949.2	Sc	2150	2960	TaeST2.69949	NA
TaeST2.7021.1	2A	93883369	93885923	TaeST2.7021	NA
TaeST2.70278.1	Sc	2975	3788	TaeST2.70278	NA
TaeST2.70376.1	Sc	8896	9114	TaeST2.70376	NA
TaeST2.70493.1	Sc	490	993	TaeST2.70493	NA
TaeST2.70496.1	Sc	8428	8766	TaeST2.70496	NA
TaeST2.70573.1	Sc	705	1224	TaeST2.70573	NA
TaeST2.70699.1	Sc	42	412	TaeST2.70699	NA
TaeST2.70714.1	Sc	4112	4578	TaeST2.70714	NA
TaeST2.71032.1	Sc	2035	2329	TaeST2.71032	NA
TaeST2.71039.1	Sc	5418	6094	TaeST2.71039	NA
TaeST2.71216.1	Sc	5955	6323	TaeST2.71216	NA
TaeST2.71217.1	Sc	604	1125	TaeST2.71217	NA
TaeST2.71355.1	Sc	4800	5026	TaeST2.71355	NA
TaeST2.71442.1	Sc	3644	4397	TaeST2.71442	NA
TaeST2.71589.1	Sc	1416	4239	TaeST2.71589	NA
TaeST2.71667.1	Sc	1	438	TaeST2.71667	NA
TaeST2.71676.1	Sc	1	451	TaeST2.71676	NA
TaeST2.71930.1	Sc	3823	4128	TaeST2.71930	NA
TaeST2.72015.1	Sc	78	563	TaeST2.72015	NA
TaeST2.72073.1	Sc	3771	4082	TaeST2.72073	NA
TaeST2.72084.1	Sc	1	304	TaeST2.72084	NA
TaeST2.72146.1	Sc	39	291	TaeST2.72146	NA
TaeST2.72155.1	Sc	612	885	TaeST2.72155	NA
TaeST2.72190.1	Sc	250	1370	TaeST2.72190	NA
TaeST2.72327.1	Sc	1	336	TaeST2.72327	NA
TaeST2.72370.1	Sc	434	836	TaeST2.72370	NA
TaeST2.72381.1	Sc	1	300	TaeST2.72381	NA
TaeST2.72446.1	Sc	26	376	TaeST2.72446	NA
TaeST2.72460.1	Sc	538	806	TaeST2.72460	NA
TaeST2.72502.1	Sc	7009	7381	TaeST2.72502	NA
TaeST2.72502.2	Sc	7009	7381	TaeST2.72502	NA
TaeST2.72621.1	Sc	1773	2065	TaeST2.72621	NA
TaeST2.72671.1	Sc	112	2037	TaeST2.72671	NA
TaeST2.72697.1	Sc	270	932	TaeST2.72697	NA
TaeST2.7283.1	2A	145381000	145381600	TaeST2.7283	NA
TaeST2.72844.1	Sc	1177	1477	TaeST2.72844	NA
TaeST2.73057.1	Sc	1216	1687	TaeST2.73057	NA
TaeST2.73109.1	Sc	2717	3129	TaeST2.73109	NA
TaeST2.73195.1	Sc	569	980	TaeST2.73195	NA
TaeST2.73295.1	Sc	143	405	TaeST2.73295	NA
TaeST2.73296.1	Sc	329	809	TaeST2.73296	NA
TaeST2.73375.1	Sc	4867	5091	TaeST2.73375	NA
TaeST2.73422.1	Sc	33	455	TaeST2.73422	NA
TaeST2.73624.1	Sc	191	660	TaeST2.73624	NA
TaeST2.73635.1	Sc	109	481	TaeST2.73635	NA
TaeST2.73755.1	Sc	2126	2518	TaeST2.73755	NA
TaeST2.73781.1	Sc	606	853	TaeST2.73781	NA
TaeST2.73796.1	Sc	443	792	TaeST2.73796	NA
TaeST2.73974.1	Sc	155	552	TaeST2.73974	NA
TaeST2.74388.1	Sc	1	400	TaeST2.74388	NA
TaeST2.74415.1	Sc	1	332	TaeST2.74415	NA
TaeST2.74422.1	Sc	1	657	TaeST2.74422	NA
TaeST2.74440.1	Sc	1	416	TaeST2.74440	NA
TaeST2.74447.1	Sc	192	668	TaeST2.74447	NA
TaeST2.74510.1	Sc	1	488	TaeST2.74510	NA
TaeST2.74626.1	Sc	1373	1838	TaeST2.74626	NA
TaeST2.74670.1	Sc	1	403	TaeST2.74670	NA
TaeST2.74683.1	Sc	3	1124	TaeST2.74683	NA
TaeST2.74683.2	Sc	3	1124	TaeST2.74683	NA
TaeST2.74692.1	Sc	1443	3958	TaeST2.74692	NA
TaeST2.74858.1	Sc	655	1018	TaeST2.74858	NA
TaeST2.751.1	1A	142890145	142892569	TaeST2.751	NA
TaeST2.7613.1	2A	241083627	241087229	TaeST2.7613	NA
TaeST2.7901.1	2A	407289712	407290000	TaeST2.7901	NA
TaeST2.7954.1	2A	423195242	423196576	TaeST2.7954	NA
TaeST2.8244.1	2A	523447681	523451738	TaeST2.8244	NA
TaeST2.8573.1	2A	598978783	598979764	TaeST2.8573	NA
TaeST2.8637.1	2A	608944231	608944810	TaeST2.8637	NA
TaeST2.8768.1	2A	630610783	630611901	TaeST2.8768	NA
TaeST2.9120.1	2A	685373556	685374297	TaeST2.9120	NA
TaeST2.9387.2	2A	716522618	716544568	TaeST2.9387	TraesCS2A02G477600.1
TaeST2.9387.3	2A	716543970	716544568	TaeST2.9387	TraesCS2A02G477600.1
TaeST2.9502.2	2A	731248595	731251147	TaeST2.9502	NA
TaeST2.9551.1	2A	736741037	736741523	TaeST2.9551	NA
TaeST2.9797.1	2A	762294031	762294696	TaeST2.9797	NA
